# Supplementary material for: Office-Visit Heart Rate and Long-Term Cardiovascular Events in Patients with Acute Myocardial Infarction
Source: J Clin Med. 2023 May 29;12(11):3734. doi: 10.3390/jcm12113734 (PMC10253943; doi:10.3390/jcm12113734)
Supplement: Supplementary file 1 [file jcm-12-03734-s001.zip]

Archive with 1 entries (1 files):
- jcm-2379919-supplementary.pdf
